# Supplementary material for: Vegetable–Mushroom Rotation Increases Morel (Morchella esculenta L.) Yields by Improving Soil Micro-Environments and Enhancing Overall Soil Quality
Source: Plants (Basel). 2025 Oct 30;14(21):3317. doi: 10.3390/plants14213317 (PMC12608601; doi:10.3390/plants14213317)
Supplement: Supplementary file 1 [file plants-14-03317-s001.zip]

Archive with 1 entries (1 files):
- plants-3880585-supplementary.pdf
